# Supplementary material for: Anionic Hyperbranched Amphiphilic Polyelectrolytes as Nanocarriers for Antimicrobial Proteins and Peptides
Source: Materials (Basel). 2023 Dec 18;16(24):7702. doi: 10.3390/ma16247702 (PMC10745097; doi:10.3390/ma16247702)
Supplement: Supplementary file 1 [file materials-16-07702-s001.zip]

Archive with 1 entries (1 files):
- materials-2763884-supplementary.pdf
